# Supplementary material for: Investigation of left atrial mechanical function and left ventricular systolic and diastolic parameters in athletes performing resistance exercise and combined exercise
Source: BMC Cardiovasc Disord. 2024 May 5;24:237. doi: 10.1186/s12872-024-03908-w (PMC11070078; doi:10.1186/s12872-024-03908-w)
Supplement: Supplementary file 1 — Supplementary Material 1 [file 12872_2024_3908_MOESM1_ESM.xlsx]

## Sheet: Sayfa1
PARTİCİPANTS	GROUP	AGE	HEİGHT	WEIGHT	BSA	BMI	SBP	DBP	HR	Ads	Add	LVESV	LVEDV	LVDd	LVDs	SV-I	IVST	PWT	LVM-I	E	A	ET	IVRT	IVCT	Em	Am	Sm	LVEF	E/A	E/Em	LAPEV-I	LAPEF-I	LAAEV-I	LAAEF-I	LATEV-I	LATEF-I	LAMİN-I	LAP-I	LAMAX-I	CV-I	AS	AD
P1	RE	33	178	98	2.18	30.93	114	78	81	3.2	2.8	52	127	3.5	52	34.47	1.1	1.2	108	0.6	0.5	304	69	69	12	9	10	60	1.2	0.05	2.51	0.18	1.86	0.22	4.37	0.32	4.33	8.37	13.83	30.1	14.29	71.43
P2	RE	22	178	70	1.86	22.09	130	80	68	2.7	2.3	43	75	4.8	43	34.46	0.6	0.9	63	0.9	0.6	290	66	90	10	6	8	60	1.5	0.09	2.44	0.19	1.28	0.15	3.72	0.28	6.22	8.6	13.13	30.74	17.39	86.96
P3	RE	19	175	83	2	27.1	120	60	87	2.4	1.9	41	120	5	41	39	1	0.9	85	1.1	0.7	277	57	51	14	7	11	66	1.57	0.08	4.09	0.31	0.93	0.18	5.02	0.38	3.18	5.03	13.22	33.98	26.32	105.26
P4	RE	38	185	109	2.35	31.84	130	80	83	2.5	1.9	40	138	5.4	40	39.09	1	0.9	82	0.7	0.4	291	66	57	13	7	7	70	1.75	0.05	3.31	0.1	1.77	0.18	3.08	0.24	5.59	9.75	12.84	36.01	31.58	105.26
P5	RE	21	182	76	1.98	22.94	110	70	75	2.5	2.2	27	93	4.5	27	33.4	1.2	0.9	83	1	0.5	300	57	74	12	5	8	71	2	0.08	2.26	0.2	1.07	0.16	3.33	0.3	4.48	6.6	11.07	30.07	13.64	90.91
P6	RE	21	173	87	2.04	29.06	135	85	80	3.2	2.5	30	129	5.2	30	40.22	0.9	0.8	77	0.8	0.7	300	50	63	15	9	9	75	1.14	0.05	2.56	0.19	1.34	0.16	3.9	0.29	5.65	8.38	13.6	36.32	28	80
P7	RE	38	178	95	2.18	29.98	130	60	90	3.2	2.9	91	180	5.3	91	40.86	1.3	1.1	118	0.7	0.9	285	65	66	13	8	9	62	0.78	0.05	3.11	0.19	2.25	0.23	5.36	0.33	4.8	9.7	16.48	35.5	10.34	68.97
P8	RE	27	171	63	1.74	21.54	130	70	80	2.5	1.9	42	109	4.8	42	38.51	0.8	0.8	73	1.1	0.6	295	75	66	19	10	12	61	1.83	0.06	3.19	0.26	1.9	0.28	5.08	0.41	3.46	6.76	12.3	33.43	31.58	105.26
P9	RE	19	182	85	2.07	25.66	120	70	90	2.4	2.1	52	106	4.8	52	26.05	1.1	0.9	82	0.7	0.5	270	75	50	13	7	10	51	1.4	0.05	2.13	0.12	1.3	0.19	2.42	0.26	4.18	6.86	9.2	23.63	14.29	95.24
P10	RE	17	180	65	1.79	20.06	118	72	62	2.6	2	36	129	5.2	36	51.39	0.9	0.7	81	0.9	0.4	323	70	83	17	6	8	72	2.25	0.05	3.3	0.24	1.96	0.26	5.25	0.39	4.16	7.66	13.56	46.14	30	100
P11	RE	48	172	74	1.88	25.01	120	100	85	2.9	2.5	25	102	4.7	25	40.96	1.2	1	100	0.5	0.5	280	71	80	13	11	8	75	1	0.04	3.03	0.09	1.63	0.17	2.66	0.23	6.51	9.57	11.5	38.3	16	80
P12	RE	20	178	70	1.85	22.09	100	50	82	2.6	1.9	31	136	5.3	31	45.92	1	0.8	94	0.7	0.4	304	61	65	17	7	9	77	1.75	0.04	6.41	0.36	1.11	0.19	6.35	0.36	3.7	5.75	17.61	38.41	36.84	105.26
P13	RE	25	178	83	2.04	26.19	120	80	66	2.7	2.2	39	129	5.2	39	44.2	0.9	0.9	83	0.8	0.5	288	71	91	19	8	10	70	1.6	0.04	4.5	0.27	0.37	0.05	4.87	0.29	6.88	7.64	16.81	39.33	22.73	90.91
P14	RE	31	177	80	1.99	25.53	120	80	80	3.1	2.5	42	140	5.4	42	44.19	1.1	1.1	118	0.9	0.6	260	67	63	14	7	12	70	1.5	0.06	3.74	0.13	2.73	0.27	4.47	0.33	4.5	9.95	13.41	39.71	24	80
P15	RE	49	177	78	1.96	24.89	110	70	75	3.4	3	53	111	4.9	53	29.58	1.1	1.1	102	0.8	0.7	275	60	77	12	11	11	52	1.14	0.07	3.98	0.25	1.23	0.15	5.22	0.32	5.9	8.32	16.13	24.36	13.33	66.67
P16	RE	51	175	82	2	26.77	150	70	95	3	2.5	36	123	5.1	36	43.5	0.9	0.8	76	0.7	0.6	320	80	80	11	10	10	70	1.17	0.06	2.37	0.15	2.62	0.25	5	0.32	5.39	10.64	15.38	38.5	20	80
P17	RE	27	180	86	2.11	26.54	120	70	90	2.8	2.4	30	100	4.4	30	33.23	1.1	1	75	0.6	0.8	220	70	70	16	10	12	70	0.75	0.04	2.39	0.2	1.33	0.19	3.72	0.31	4.32	7.13	12.16	29.51	16.67	83.33
P18	RE	21	175	74	1.9	24.16	150	70	97	2.4	2	28	96	4.6	28	35.82	1.1	1.3	108	0.7	0.6	268	60	55	15	7	11	71	1.17	0.05	2.28	0.22	1.88	0.3	4.16	0.4	2.62	6.2	10.53	31.66	20	100
P19	RE	21	177	69	1.85	22.02	120	81	86	2.4	1.9	50	113	4.9	50	34.13	1.1	1.4	130	8	5	265	65	60	14	8	8	56	1.6	0.57	5.13	0.3	1.48	0.2	6.62	0.39	4.74	7.48	16.95	27.51	26.32	105.26
P20	RE	19	178	72	1.9	22.72	121	59	85	2.5	2	32	98	4.8	32	34.69	0.9	0.8	72	8	6	285	76	76	12	9	7	64	1.33	0.67	2.51	0.25	1.38	0.26	3.88	0.38	2.74	5.36	10.12	30.81	25	100
P21	RE	24	175	77	1.96	25.14	130	70	69	2.4	1.9	72	171	5.9	72	50.6	0.9	1	115	0.6	0.4	305	66	110	9	7	7	58	1.5	0.07	2.89	0.18	1.56	0.15	4.45	0.28	7.14	10.2	15.85	46.15	26.32	105.26
P22	RE	24	193	100	2.28	26.84	130	60	65	3	2.4	54	131	5.2	54	33.3	1.1	0.9	85	0.9	0.6	320	70	60	15	9	10	58	1.5	0.06	2.86	0.2	1.75	0.22	4.6	0.32	3.99	7.97	14.5	28.7	25	83.33
P23	RE	20	188	102	2.31	28.85	120	90	77	2.6	1.9	45	118	5	45	31.18	1.1	1	84	0.8	0.5	285	60	60	15	9	13	61	1.6	0.05	3.05	0.2	0.9	0.11	3.95	0.25	6.39	8.48	15.52	27.22	36.84	105.26
P24	RE	21	178	72	1.88	22.72	135	75	84	2.1	1.8	32	111	4.9	32	41.47	1	0.9	84	0.8	0.4	320	80	65	13	8	7	71	2	0.06	3.35	0.23	2.2	0.26	5.55	0.38	4.27	8.42	14.72	35.91	16.67	111.11
P25	RE	25	177	97	2.17	30.96	120	85	80	3.5	2.5	49	138	5.4	49	41.5	1	0.7	77	0.9	0.6	250	65	69	18	15	13	65	1.5	0.05	3.23	0.15	1.38	0.24	2.61	0.31	2.64	5.63	8.29	38.89	40	80
P26	RE	22	184	73	1.92	21.56	116	68	75	2.8	2.4	46	138	5.3	46	48	0.8	0.5	60	1.1	0.7	282	61	69	16	7	11	67	1.57	0.07	3.97	0.29	1.36	0.22	5.32	0.38	3.66	6.26	13.86	42.68	16.67	83.33
P27	CE	29	176	84	2.03	27.11	140	77	60	2.7	2.2	26	76	4.2	26	25.1	1.3	1.2	93	1	0.6	230	100	80	18	7	10	66	1.67	0.06	2.51	0.18	2.47	0.28	4.98	0.36	3.84	8.86	13.96	20.11	22.73	90.91
P28	CE	22	176	71	1.87	22.92	135	85	90	2.8	2.4	24	64	4	24	32.03	1	0.9	63	0.8	0.6	265	74	84	14	7	9	63	1.33	0.06	3.41	0.26	1.05	0.15	4.46	0.34	4.82	6.79	13.18	27.57	16.67	83.33
P29	CE	20	168	67	1.74	23.73	110	70	60	2.2	1.9	52	102	4.7	52	28.79	0.9	0.8	76	0.8	0.4	300	60	86	14	9	8	60	2	0.06	3.27	0.21	2.01	0.2	5.27	0.34	6.32	9.8	15.48	23.51	15.79	105.26
P30	CE	19	181	80	2	24.41	130	70	100	3.1	2.3	58	118	5	58	30	0.9	1	85	1	0.7	350	77	60	15	7	10	59	1.43	0.07	1.25	0.12	1.53	0.2	2.78	0.27	4.66	7.72	10.22	27.22	34.78	86.96
P31	CE	21	170	73	1.84	25.25	130	80	70	2.7	2.3	52	90	3.7	52	32.66	0.9	0.9	86	0.9	0.5	314	66	80	15	6	7	61	1.8	0.06	3.3	0.24	1.52	0.2	4.82	0.35	4.95	7.75	13.81	27.84	17.39	86.96
P32	CE	45	174	74	1.89	24.44	120	70	80	3.2	3.7	32	93	4.5	32	32.29	1.2	0.8	81	0.6	0.7	263	60	66	12	10	7	66	0.86	0.05	2.16	0.23	1.13	0.21	3.29	0.34	3.35	5.48	9.57	29	-13.51	54.05
P33	CE	23	178	68	1.83	21.46	140	100	80	3.4	3.2	63	161	5.7	63	53.57	1.5	1.1	176	0.4	0.6	297	94	80	7	13	7	61	0.67	0.06	6.06	0.29	2.51	0.26	8.56	0.41	5.21	9.8	20.88	45	6.25	62.5
P34	CE	20	178	68	1.84	21.46	108	60	56	2.4	2	39	97	4.6	39	30.92	0.9	0.7	64	0.7	0.4	320	65	88	15	8	10	60	1.75	0.05	3.63	0.22	2.75	0.28	6.38	0.39	4.68	9.75	16.44	24.53	20	100
P35	CE	52	175	78	1.94	25.46	150	90	90	3.4	3.3	25	98	4.6	25	37.13	1	1	82	0.7	0.5	280	60	60	18	16	15	70	1.4	0.04	2.13	0.17	1.84	0.22	3.97	0.32	4.89	8.45	12.58	33.16	3.03	60.61
P36	CE	18	183	75	1.96	22.39	100	50	80	2.9	2.4	54	138	5.4	54	42.93	0.9	0.9	92	0.7	0.4	280	71	55	16	11	8	61	1.75	0.04	2.78	0.18	2.37	0.24	5.15	0.34	5.23	9.86	15.31	37.78	20.83	83.33
P37	CE	23	187	89	2.16	25.45	118	78	88	2.5	2	51	131	5.2	51	36.66	1.2	1.4	129	0.7	0.4	275	80	100	15	7	10	65	1.75	0.05	1.29	0.1	2.09	0.21	3.38	0.27	5.26	9.77	12.55	33.28	25	100
P38	CE	22	175	78	1.95	25.46	130	85	82	1.8	1.5	40	83	3.2	40	24.67	1.1	1.2	37	0.8	0.5	324	48	48	18	8	8	60	1.6	0.04	2.68	0.16	3.89	0.33	6.57	0.38	4.29	11.85	17.06	18.1	20	133.33
P39	CE	22	193	94	2.24	25.23	125	80	77	2.4	1.9	27	84	4.3	27	25.49	1.1	0.7	55	0.7	0.4	280	69	84	15	6	7	68	1.75	0.05	2.29	0.2	1.32	0.21	3.62	0.31	3.46	6.42	11.54	21.87	26.32	105.26
P40	CE	23	181	80	2	24.41	121	70	68	2.7	2.5	42	118	5	42	38	1.1	0.9	91	0.8	0.4	340	65	88	17	7	9	64	2	0.05	4.6	0.22	2.27	0.2	6.86	0.33	6.99	11.52	20.71	31.14	8	80
P41	CE	49	190	112	2.44	31.02	110	70	80	3.1	2.7	52	124	4	52	29.05	1	0.8	45	0.8	0.7	282	75	60	15	12	15	65	1.14	0.05	2.33	0.2	1.13	0.19	3.46	0.29	3.31	6.07	11.77	25.58	14.81	74.07
P42	CE	40	172	59	1.1	19.94	110	70	68	2.6	2.3	16	66	3.9	16	48.08	0.9	0.8	88	0.8	0.6	305	63	91	13	7	9	75	1.33	0.06	6.21	0.48	2.11	0.17	14.63	0.56	9.78	12.1	25.9	33.46	13.04	86.96
